# Supplementary material for: Filtered mud improves sugarcane growth and modifies the functional abundance and structure of soil microbial populations
Source: PeerJ. 2022 Jan 13;10:e12753. doi: 10.7717/peerj.12753 (PMC8771795; doi:10.7717/peerj.12753)
Supplement: Supplemental Information 1 [file peerj-10-12753-s001.xlsx]

## Sheet: soil enzymes
Treatments	Cellulose	Phosphates	Urase	B-glucosidase
CK1_1	3.01512	44.2554	3271.27	6.26758
CK1_2	3.18044	40.1445	3461.06	5.47702
CK1_3	3.23274	43.3858	3490.51	5.47702
FM1_1	2.87284	55.3866	3853.72	13.3036
FM1_2	2.68314	53.1856	4295.46	14.0151
FM1_3	2.8222	51.4496	3781.73	10.1572
FM2_1	2.71095	69.0198	4421.44	12.6079
FM2_2	2.84856	57.3669	4519.6	15.1851
FM2_3	2.79937	61.379	4650.49	11.5011
FM3_1	2.85561	67.303	4837	13.6514
FM3_2	3.4143	75.4827	4907.35	14.2523
FM3_3	2.84627	71.3928	4801.01	20.561
