# Supplementary material for: Filtered mud improves sugarcane growth and modifies the functional abundance and structure of soil microbial populations
Source: PeerJ. 2022 Jan 13;10:e12753. doi: 10.7717/peerj.12753 (PMC8771795; doi:10.7717/peerj.12753)
Supplement: Supplemental Information 2 [file peerj-10-12753-s002.xlsx]

## Sheet: Sheet1
	PHL	NT	Chol	NL	PLD
CK_1	40.15	0.357143	53.8279	10.5	14.985
CK_2	38.1	0.142857	46.9461	10.5	14.125
CK_3	42.4	0.142857	47.2611	10	14.3
FM1_1	56.35	1.5	60.2606	10.5	21.27
FM1_2	48.95	2.92857	51.9433	12	21.255
FM1_3	52.15	3.78571	53.8556	10.5	18.82
FM2_1	48.7	1.07143	52.6883	9.5	18.475
FM2_2	45.7	1.5	47.9517	11	22.305
FM2_3	43.65	2.57143	48.4589	9.5	18.29
FM3_1	46.55	3.57143	52.6883	10.5	17.595
FM3_2	44.65	2	47.9517	9.5	21.73
FM3_3	45.5	4.07143	48.4589	8	17.32
