# Supplementary material for: Filtered mud improves sugarcane growth and modifies the functional abundance and structure of soil microbial populations
Source: PeerJ. 2022 Jan 13;10:e12753. doi: 10.7717/peerj.12753 (PMC8771795; doi:10.7717/peerj.12753)
Supplement: Supplemental Information 3 [file peerj-10-12753-s003.xlsx]

## Sheet: Sheet1
	group		group
CK_1	5.97833	PH	CK
CK_2	6.19333	PH	CK
CK_3	6.20833	PH	CK
FM1_1	7.155	PH	FM1
FM1_2	7.15333	PH	FM1
FM1_3	7.18	PH	FM1
FM2_1	7.055	PH	FM2
FM2_2	7.22	PH	FM2
FM2_3	7.16833	PH	FM2
FM3_1	7.22667	PH	FM3
FM3_2	7.28833	PH	FM3
FM3_3	7.06333	PH	FM3
CK_1	15.2867	EC	CK
CK_2	28.45	EC	CK
CK_3	24.115	EC	CK
FM1_1	222.667	EC	FM1
FM1_2	209.417	EC	FM1
FM1_3	206.567	EC	FM1
FM2_1	187.017	EC	FM2
FM2_2	287.833	EC	FM2
FM2_3	297.333	EC	FM2
FM3_1	370.333	EC	FM3
FM3_2	279	EC	FM3
FM3_3	320.667	EC	FM3
CK_1	7.06871	AP	CK
CK_2	7.23684	AP	CK
CK_3	7.44883	AP	CK
FM1_1	64.0789	AP	FM1
FM1_2	52.6023	AP	FM1
FM1_3	58.4649	AP	FM1
FM2_1	53.3918	AP	FM2
FM2_2	60.9649	AP	FM2
FM2_3	67.7412	AP	FM2
FM3_1	49.7807	AP	FM3
FM3_2	43.136	AP	FM3
FM3_3	65.8187	AP	FM3
CK_1	71	AK	CK
CK_2	211	AK	CK
CK_3	76	AK	CK
FM1_1	122	AK	FM1
FM1_2	220	AK	FM1
FM1_3	138.7	AK	FM1
FM2_1	263	AK	FM2
FM2_2	214	AK	FM2
FM2_3	241	AK	FM2
FM3_1	253	AK	FM3
FM3_2	291	AK	FM3
FM3_3	355	AK	FM3
CK_1	24.9425	NO3	CK
CK_2	36.27	NO3	CK
CK_3	24.1225	NO3	CK
FM1_1	21.59	NO3	FM1
FM1_2	13.06	NO3	FM1
FM1_3	16.6125	NO3	FM1
FM2_1	17.005	NO3	FM2
FM2_2	16.2	NO3	FM2
FM2_3	0.06	NO3	FM2
FM3_1	7.49	NO3	FM3
FM3_2	31.7675	NO3	FM3
FM3_3	10.1275	NO3	FM3
CK_1	6.09	NH4	CK
CK_2	33.9225	NH4	CK
CK_3	9.995	NH4	CK
FM1_1	6.2125	NH4	FM1
FM1_2	9.81	NH4	FM1
FM1_3	7.875	NH4	FM1
FM2_1	10.5775	NH4	FM2
FM2_2	15.16	NH4	FM2
FM2_3	9.335	NH4	FM2
FM3_1	12.1725	NH4	FM3
FM3_2	20.6625	NH4	FM3
FM3_3	10.0525	NH4	FM3
CK_1	10.227	TC	CK
CK_2	9.93057	TC	CK
CK_3	33.7412	TC	CK
FM1_1	46.5204	TC	FM1
FM1_2	62.4932	TC	FM1
FM1_3	67.5974	TC	FM1
FM2_1	30.7202	TC	FM2
FM2_2	16.1097	TC	FM2
FM2_3	24.3047	TC	FM2
FM3_1	36.0973	TC	FM3
FM3_2	35.1474	TC	FM3
FM3_3	61.796	TC	FM3
CK_1	1.45225	TN	CK
CK_2	1.11309	TN	CK
CK_3	4.06412	TN	CK
FM1_1	4.94124	TN	FM1
FM1_2	6.86708	TN	FM1
FM1_3	7.13509	TN	FM1
FM2_1	3.19576	TN	FM2
FM2_2	1.76148	TN	FM2
FM2_3	1.46302	TN	FM2
FM3_1	3.42227	TN	FM3
FM3_2	4.04392	TN	FM3
FM3_3	3.7835	TN	FM3
CK_1	7.774	C/N	CK
CK_2	8.93975	C/N	CK
CK_3	8.25812	C/N	CK
FM1_1	9.37726	C/N	FM1
FM1_2	8.94767	C/N	FM1
FM1_3	9.46137	C/N	FM1
FM2_1	9.63086	C/N	FM2
FM2_2	9.7108	C/N	FM2
FM2_3	48.6849	C/N	FM2
FM3_1	10.1161	C/N	FM3
FM3_2	8.76115	C/N	FM3
FM3_3	53.6748	C/N	FM3
